# Supplementary material for: Pathogen Prevalence in Cetaceans Stranded along the Italian Coastline between 2015 and 2020
Source: Pathogens. 2024 Sep 4;13(9):762. doi: 10.3390/pathogens13090762 (PMC11434651; doi:10.3390/pathogens13090762)
Supplement: Supplementary file 1 [file pathogens-13-00762-s001.zip]

Archive with 1 entries (1 files):
- pathogens-3174124-supplementary.xlsx
